# Supplementary material for: Risk for Pelvic Metastasis and Role of Pelvic Lymphadenectomy in Node-Positive Vulvar Cancer-Results from the AGO-VOP.2 QS Vulva Study
Source: Cancers (Basel). 2022 Jan 14;14(2):418. doi: 10.3390/cancers14020418 (PMC8773532; doi:10.3390/cancers14020418)
Supplement: Supplementary file 1 [file cancers-14-00418-s001.zip]

Archive with 1 entries (1 files):
- cancers-1525466-supplementary.pdf
